# Supplementary material for: Hunting down zinc(II)-binding sites in proteins with distance matrices
Source: Bioinformatics. 2023 Oct 25;39(11):btad653. doi: 10.1093/bioinformatics/btad653 (PMC10630175; doi:10.1093/bioinformatics/btad653)
Supplement: btad653_Supplementary_Data [file btad653_supplementary_data.zip]

Archive with 2 entries (2 files):
- TableS1r1.docx
- TabS2v0.2.csv
