# Supplementary material for: Hunting down zinc(II)-binding sites in proteins with distance matrices
Source: Bioinformatics. 2023 Oct 25;39(11):btad653. doi: 10.1093/bioinformatics/btad653 (PMC10630175; doi:10.1093/bioinformatics/btad653)
Supplement: btad653_Supplementary_Data [file btad653_supplementary_data.zip › TabS2v0.2.csv]

Proteins with available experimental structure	Evaluation
O74700	WRONG
P00044	WRONG
P00045	WRONG
P00330	CORRECT
P00445	CORRECT
P00958	CORRECT
P04051	CORRECT
P05759	CORRECT
P06242	WRONG
P07236	CORRECT
P07884	CORRECT
P08518	CORRECT
P0CH08	CORRECT
P0CH09	CORRECT
P0CX25	CORRECT
P0CX26	CORRECT
P0CX27	CORRECT
P0CX28	CORRECT
P10363	CORRECT
P13188	CORRECT
P15303	CORRECT
P15436	CORRECT
P20051	CORRECT
P22138	CORRECT
P22139	CORRECT
P22276	CORRECT
P22434	CORRECT
P25337	CORRECT
P32368	WRONG
P32767	WRONG
P32906	WRONG
P32914	CORRECT
P33755	CORRECT
P35996	WRONG
P35997	CORRECT
P36156	WRONG
P36159	CORRECT
P38111	CORRECT
P38276	WRONG
P38862	CORRECT
P40969	CORRECT
P41057	CORRECT
P41058	CORRECT
P41318	CORRECT
P47096	CORRECT
P49166	CORRECT
P50102	CORRECT
P51401	WRONG
P53043	CORRECT
P53051	WRONG
P53144	CORRECT
P53184	CORRECT
P53323	CORRECT
P53615	CORRECT
P53738	CORRECT
P57744	WRONG
P87262	CORRECT
Q01574	CORRECT
Q02890	CORRECT
Q03012	CORRECT
Q03067	CORRECT
Q03529	CORRECT
Q03799	CORRECT
Q04307	CORRECT
Q04781	CORRECT
Q04894	CORRECT
Q06549	CORRECT
Q06835	CORRECT
Q07729	WRONG
Q08162	CORRECT
Q08225	CORRECT
Q10740	CORRECT
Q12200	WRONG
Q12508	CORRECT
Q3E840	CORRECT
Q9URQ3	CORRECT
Homologs with zinc (46)	Evaluation
P00331	CORRECT
P05694	CORRECT
P06773	CORRECT
P06776	CORRECT
P07246	CORRECT
P08431	CORRECT
P08566	CORRECT
P0CH63	CORRECT
P0CH64	CORRECT
P10127	CORRECT
P11154	CORRECT
P11325	CORRECT
P16639	CORRECT
P20133	WRONG
P22936	WRONG
P25375	CORRECT
P25377	CORRECT
P29952	CORRECT
P32327	CORRECT
P32375	CORRECT
P32561	WRONG
P32771	PARTIAL OVERLAP
P37898	CORRECT
P38113	PARTIAL OVERLAP
P38324	CORRECT
P38711	PARTIAL OVERLAP
P38820	CORRECT
P39713	CORRECT
P39714	PARTIAL OVERLAP
P43561	WRONG
P47154	CORRECT
P48526	CORRECT
P50107	CORRECT
P51402	CORRECT
P53096	WRONG
P53164	CORRECT
P53852	CORRECT
P53909	WRONG
Q04629	CORRECT
Q08702	CORRECT
Q12166	CORRECT
Q12214	PARTIAL OVERLAP
Q12320	CORRECT
Q12362	WRONG
Q12529	PARTIAL OVERLAP
Q99344	WRONG
Homologs with different metals (16)	Evaluation
P00812	CORRECT
P09880	WRONG
P0CW40	WRONG
P0CW41	WRONG
P20604	CORRECT
P27810	PARTIAL OVERLAP
P32345	CORRECT
P32598	CORRECT
P32775	WRONG
P38130	PARTIAL OVERLAP
P39965	PARTIAL OVERLAP
Q05584	CORRECT
Q07747	WRONG
Q08295	WRONG
Q12090	WRONG
Q12680	PARTIAL OVERLAP
Apo homologs (13)	Evaluation
P20967	WRONG
P38138	WRONG
P38693	PARTIAL OVERLAP
P38755	PARTIAL OVERLAP
P38858	WRONG
P39976	PARTIAL OVERLAP
P42884	WRONG
P42942	WRONG
P47182	WRONG
P54070	WRONG
Q03262	WRONG
Q12288	WRONG
Q3E7A9	WRONG
Distant homologs (8)	Evaluation
P25654	CORRECT
P28273	WRONG
P32452	PARTIAL OVERLAP
P35999	CORRECT
P38769	CORRECT
P40462	CORRECT
P53960	CORRECT
Q04638	CORRECT
No homologs or no corresponding region (31)	Evaluation
P04801	CORRECT
P07259	PARTIAL OVERLAP
P09932	PARTIAL OVERLAP
P23060	PARTIAL OVERLAP
P25297	PARTIAL OVERLAP
P25618	WRONG
P25625	WRONG
P32259	CORRECT
P32353	CORRECT
P36033	PARTIAL OVERLAP
P36051	CORRECT
P36078	CORRECT
P38430	CORRECT
P38635	CORRECT
P39721	PARTIAL OVERLAP
P40099	PARTIAL OVERLAP
P40483	CORRECT
P40533	CORRECT
P40825	PARTIAL OVERLAP
P53012	PARTIAL OVERLAP
P53294	PARTIAL OVERLAP
Q01662	PARTIAL OVERLAP
Q04235	CORRECT
Q04847	PARTIAL OVERLAP
Q05924	WRONG
Q06667	WRONG
Q08634	WRONG
Q08908	WRONG
Q08990	PARTIAL OVERLAP
Q12393	WRONG
Q3E756	CORRECT
